# Supplementary material for: A Tissue-Engineered Tracheobronchial In Vitro Co-Culture Model for Determining Epithelial Toxicological and Inflammatory Responses
Source: Biomedicines. 2021 Jun 2;9(6):631. doi: 10.3390/biomedicines9060631 (PMC8226664; doi:10.3390/biomedicines9060631)
Supplement: Supplementary file 1 [file biomedicines-09-00631-s001.zip]

Archive with 1 entries (1 files):
- biomedicines-1229240-supplementary.pdf
